# Supplementary material for: Dopaminergic Genetic Variation and Trait Impulsivity: The Role of COMT rs4680 in Mixed Behavioral and Substance Addictions
Source: Life (Basel). 2025 Nov 29;15(12):1836. doi: 10.3390/life15121836 (PMC12733793; doi:10.3390/life15121836)
Supplement: Supplementary file 1 [file life-15-01836-s001.zip]

Archive with 1 entries (1 files):
- life-3902922-supplementary.pdf
